# Supplementary material for: Use of Plantar Pressure Sensors to Take Weight-Bearing Foot Casts
Source: Sensors (Basel). 2021 Nov 10;21(22):7476. doi: 10.3390/s21227476 (PMC8618002; doi:10.3390/s21227476)
Supplement: Supplementary file 1 [file sensors-21-07476-s001.zip]

Archive with 1 entries (1 files):
- sensors-1414939-supplementary.xlsx
