# Supplementary material for: Use of Plantar Pressure Sensors to Take Weight-Bearing Foot Casts
Source: Sensors (Basel). 2021 Nov 10;21(22):7476. doi: 10.3390/s21227476 (PMC8618002; doi:10.3390/s21227476)
Supplement: Supplementary file 1 [file sensors-21-07476-s001.zip › sensors-1414939-supplementary.xlsx]

## Sheet: Hoja1
Molde Nº	Molde sin Control	Molde Sin Sensores	Molde Con Sensores	Edad	Sexo	Molde Prueba Intratester	Molde sin Corregir	Molde Sin Sensores	Molde Con Sensores	Edad	Sexo
1	0.472374	0.298201	0.0532012	22	M	Angel Izq		0.0478336	0.0032608	22	V
2	1,258794	0.317362	0.0680968	22	M			0.227633	0.0451288
3	0.276205	0.11323	0.208061	25	M			0.0938398	0.0014827
4	0.986788	0.35221	0.0750122	21	V	Angel Drch		0.0321799	0.0244968	22	V
5	0.786542	0.50746	0.0136255	32	M			0.113717	0.0088185
6	0.655221	0.256673	0.0860163	32	M			0.0814941	0.0186492
7	0.345468	0.0089512	0.0588142	27	V	Pablo Izq		0.0579281	0.0216496	23	V
8	0.122244	0.0330307	0.0449231	27	V			0.0260144	0.0163446
9	0.456896	0.138701	0.0440912	28	M			0.903129	0.114937
10	0.184456	0.182532	0.0235721	28	M	Pablo Drch		0.896308	0.0051063	23	V
11	0.358974	0.523222	0.0525201	22	M			0.132031	0.0219521
12	0.865256	0.422233	0.0783311	23	V			0.0719538	0.0807645
13	0.578546	0.372833	0.0492212	23	V	Inma Izq		0.0891734	0.0907211	29	M
14	0.236854	0.0987591	0.0357951	42	M			0.182692	0.0565845
15	0.498854	0.532755	0.0331232	42	M			0.251348	0.0225793
16	0.642286	0.0581134	0.0537076	21	M	Ester Drch		0.0117783	0.0129173	22	M
17	0.165442	0.0139092	0.198031	20	M			0.0340262	0.0431524
18	0.252327	0.0600265	0.0080177	22	V			0.425195	0.0156271
19	0.236143	0.0579281	0.0216496	22	V	Ester Izq		0.0235659	0.0699414	22	M
20	0.313665	0.0142305	0.0223647	22	M			0.0463662	0.0108031
21	1,266545	0.826775	0.0284317	22	M			0.180266	0.101191
22	0.542315	0.0974511	0.0606578	23	M	Inma Derch		0.0584423	0.0256631	29	M
23	0.852331	0.321174	0.010124	23	M			0.98852	0.0543987
24	0.545558	0.85393	0.045919	21	M			0.166986	0.0435521
25	0.364521	0.0273982	0.0125646	21	M
26	0.422253	0.0186906	0.0029026	23	V
27	0.753642	0.560153	0.0456878	23	V
28	0.153837	0.0768041	0.0566102	23	M
29	0.182297	0.165882	0.247212	23	M
30	0.125642	0.0518266	0.035188	27	M
31	0.656224	0.362372	0.0063712	27	M
32	0.564613	0.224243	0.214878	22	M
33	0.244787	0.126103	0.0491734	22	M
34	0.298987	0.896308	0.0051063	23	V
35	0.645682	0.183756	0.0141192	23	V
36	0.373256	0.198565	0.0057918	38	V
37	0.565447	0.276544	0.130535	22	M
38	0.511478	0.0603118	0.0939869	23	M
39	0.832624	0.0192442	0.136749	23	M
40	0.716395	0.0504528	0.0141927	25	M
41	1,3799821	0.0240914	0.15637	25	M
42	0.533698	0.195753	0.0306318	26	V
43	0.462537	0.0195552	0.0700196	26	V
44	0.843653	0.0440853	0.0094635	23	M
45	0.732567	0.0525462	0.0392174	23	M
46	0.647635	0.0310058	0.0132331	21	V
47	0.879855	0.129844	0.0103686	21	V
48	0.365331	0.189774	0.0018139	20	M
49	0.585542	0.0856694	0.0215587	25	M
50	0.63379	0.0555873	0.0133568	25	M
